# Supplementary material for: Transcriptomic Identification of Diagnostic Biomarkers for Alcohol-Associated Liver Cirrhosis: Integration of Population-Level Epidemiology with Multi-Cohort Transcriptomic Analysis
Source: Int J Mol Sci. 2026 Jun 26;27(13):5809. doi: 10.3390/ijms27135809 (PMC13360815; doi:10.3390/ijms27135809)
Supplement: Supplementary file 1 [file ijms-27-05809-s001.zip]

Archive with 3 entries (3 files):
- ijms-4362915 - Supplementary_File_1.pdf
- ijms-4362915 - Supplementary_Table.pdf
- ijms-4362915 Supplementary Figure.pdf
